# Supplementary material for: Target motion misjudgments reflect a misperception of the background; revealed using continuous psychophysics
Source: Iperception. 2023 Dec 21;14(6):20416695231214439. doi: 10.1177/20416695231214439 (PMC11046177; doi:10.1177/20416695231214439)
Supplement: sj-m-2-ipe-10.1177_20416695231214439 - Supplemental material for Target motion misjudgments reflect a misperception of the background; revealed using continuous psychophysics [file sj-m-2-ipe-10.1177_20416695231214439.m]

%=================================NOTES===================================%                          
%=========================================================================%
%For analysing data from continuous matching exps.                        %
%Same as BP_correction_analysis except that some minor data               %
%fudging is needed at the start to get target direction.                  %
%                                                                         %             
%If import txt data file as column vectors you should have all the        %
%variables you need in your workspace to run this script.                 %
%                                                                         %
%You will also need to know the variables created by                      %
%BP_training_analysis.m after running the observer on tbmotion_blob.      %
%Easiest just to load the saved variables before running this script.     %
%=========================================================================%


%==============================VARIABLES===================================
%==========================================================================
%global variables for use in functions
global shortTime
global objDirFun
global bgDirFun
global zeroSpread
global useDataBgBins
global binSize
global nPlot
global includeModel
global adaptMethod


%initialise variables
objXFudgeFactor = 0.01; %factor that UserDirection needs to be multiplied by to get the objX data
polarPlot = 1;          %1 = plot on polar axes, 0 = cartesian. Figure 1 only.
maxDelta_t = 10;        %limit of search for lag between background and object direction in seconds
ignoreFirst = 10;       %ignore first ignoreFirst seconds of data
                        %(assuming participant takes this long to get object motion right)
processNoiseType = 2;   %Type of noise calculation you want to do for background process noise.
                        %1 = assume random step occurs at each time step in the data. Don't use this if that is not the case.
                        %2 = takes into account number of data time steps per random walk step. But no integration of data between steps.
                        %3 = user chooses integration time period over which data averaged before each step in perception is taken.
                        %4 = smooth version of 3                        
binSize = 15*pi/180;    %default size of bins that background direction is lumped into when getting average object direction
useDataBgBins = 0;      %instead of using binSize bins, place bins at bg values present in the data. 1 = yes, 0 = no. Do this if bg directions are relatively sparse
includeModel = 1;       %include model in final plots? (1 = yes, 0 = no)
zeroSpread = 0.1;       %width of area considered "zero" background deviation from vertical when attempting to remove bias from perception of vertical. In radians.
nPlot = 0;              %number of times binPlot function has produced plots so far

removeAdaptation = 0;   %remove adaptation effect as final step? (1 = yes, 0 = no)
adaptMethod = 1;        %1 = all previous x comps of obj weighted equally when determining their contribution to adaptation
                        %2 = previous x comps weighted by exponential decay function
adaptFactor = 1.2e-4;   %factor by which previous target values are multiplied in attempt to model adaptation or peak of exp for adaptMethod 2
optimiseAdaptFactor = 1;%optimise this factor using fminsearch? (1 = yes, 0 = no)


%user input variables
inputObsNoise = 0;       %%input('do you have user target perception noise estimate to input? (y/n): ', 's') == 'y'; %include estimate of obj estimation noise? If not, just use actual objDir
if(inputObsNoise)
    obsVar = .005%%input('enter variance of this noise: ');     %can be found by running analyse_this.m on tbmotion_1 expType 6 data  <--- **Check that this is variance of x-component not actual direction
end


%==============================SET UP DATA=================================
%==========================================================================

%===============================load data==================================
%---get names of data vectors---
if(exist('Time','var'))
    time = Time;
else
    time = input('Name of vector containing time info: ');
end
if(exist('UserDirection','var'))
    objX = UserDirection * objXFudgeFactor;
else
    objX = input('Name of vector containing object x components: ');
end
if(exist('BackgroundDirection','var'))
    bgX = BackgroundDirection;
else
    bgX = input('Name of vector containing background x components: ');
end

%---get data from blob exp---
if(~exist('actionLag','var'))
    actionLag = input('action lag: ');
end
if(~exist('sensoryXVar','var'))
    sensoryXVar = input('sensory variance: ');
end
if(~exist('c','var'))
    c = input('c: ');
end
if(~exist('cPrime','var'))
    cPrime = input('cPrime: ');
end


%=================clean up data a little bit===============================

%---set start time = 0---
time = time - time(1);      %subtract start time


%---get virutal bg and obj direction---
bgDir = acos(bgX);          %direction background would be going in if it had a speed of 1 and direction whose x comp is equal to bgX
objDir = acos(objX);        %same but for target

%---plot raw data---
figure(1)
if(polarPlot)
    polarplot(objDir, time, '-r', bgDir, time, '-b')
else
    plot(time, rad2deg(objDir), ':r', time, rad2deg(bgDir), ':b')
end
legend('Object Direction', 'Virtual Background Direction');


%---take abs value of data and do bg fix if requested---
doAbsObj = input('Use absolute value of object motion? (y/n): ', 's');          %Do so if observer was making target move downwards instead of upwards. Second should be a reflection of the first
doAbsBg = input('Use absolute value of background motion? (y/n): ', 's');
fixNegBg = input('Fix >180 issue with background motion? (y/n): ', 's');
if(doAbsObj == 'y')
    objDir = abs(objDir);
end
if(doAbsBg == 'y')
    bgDir = abs(bgDir);
end
if (fixNegBg == 'y')
    bgDir = bgDir + 2*pi * (bgDir < -pi/2);
end

%---plot new data---
figure(1)
if(polarPlot)
    polarplot(objDir, time, '-r', bgDir, time, '-b')
else
    plot(time, objDir, '-r', time, bgDir, '-b')
end
hold off

%---drop first ignoreFirst seconds of data---
useInds = time > ignoreFirst;                   %what elements of time vector are bigger than ignoreFirst?
objDir = objDir(useInds);
bgDir = bgDir(useInds);
shortTime = time(useInds);

%---plot culled data---
figure(1)
if(polarPlot)
    polarplot(objDir, shortTime, '-r', bgDir, shortTime, '-b')
else
    plot(shortTime, objDir, '-r', shortTime, bgDir, '-b')
end

%---including raw obj vs bg plot---
objDirFun = objDir;
bgDirFun = bgDir;
binPlot;
title('raw data scatter plot');
figure(30 + nPlot - 1)
title('raw data');


%=====================calculate horizontal comp., X========================
bgX = cos(bgDir);
objX = cos(objDir);
%...and vertical component for background to restore actual direction later
bgY = sin(bgDir);


%================================STAGE 1===================================
%==========================================================================


%========================background, stage 1===============================

%--------------------------background noise--------------------------------

%---process noise, mu_B---
%(i.e. random walk distribution variance)           <--- This is partly rough because it is variance of direction, not the x component of the direction. But I've done some
%plots that indicate the variance will be similar (although x-component distribution has higher kurtosis--not gaussian).
stepSizePerPoint = mean(abs(bgDir(1:end-1) - bgDir(2:end)));
if(processNoiseType == 1)
    processSigmaB = stepSizePerPoint                     %NB this theoretically assumes a random walk step occurs each time step. sigma^2 = N * stepSize^2
end
if(processNoiseType == 2)
    figure(11), plot(bgDir(1:200),'.-b')
    pointsPerRandStep = 2%%input('how many data points per random step (zoom up on figure 11)? ');
    randStepSize = pointsPerRandStep * stepSizePerPoint;
    processSigmaB = sqrt( (1/pointsPerRandStep) * randStepSize^2 )       %this is an approximation using sigma = N * randStepSize^2 and making N < 1. Not technically correct but close
end
if(processNoiseType == 3 | processNoiseType == 4)
    intTime = input('how many seconds to integrate over for process noise calulation?: ');
    intInd = sum(time < intTime) + 1;
    figure(11), plot(bgDir(1:200),'.-b')
    pointsPerRandStep = input('how many data points per random step (zoom up on figure 11)? ');
    N = floor(intInd / pointsPerRandStep);
    randStepSize = pointsPerRandStep * stepSizePerPoint;
    processSigmaB = sqrt( N * randStepSize^2 )                           %this is an approximation using sigma = N * randStepSize^2 for random binary processes that improves as N gets larger
end


%---observer noise, omega_B---
%use value entered above from noise measuring exp.? Otherwise use one from analyse_blob
if(inputObsNoise)
    observerSigmaB = sqrt(obsVar)   
else
    observerSigmaB = sqrt(sensoryXVar)
end


%---"kalman gain", k_B---
k_B = processSigmaB^2 / (processSigmaB^2 + observerSigmaB^2)       %simple Kalman gain eq'n using Baye's Formula and assuming noise is constant


%------------------------background prediction-----------------------------

%---apply Kalman gain to calculate model brain's estimated background directions---
perceivedBgX = zeros(size(bgX));            %set up vector
perceivedBgY = zeros(size(bgY)); 
perceivedBgX(1) = bgX(1);                   %and first value
perceivedBgY(1) = bgY(1);
for ii = 2:length(bgX)
    currentBgX = bgX(ii);                   %default current perception of background direction is bgX(ii) i.e. noiseless
    currentBgY = bgY(ii);
    
    if(processNoiseType == 3)                   %if integrating process noise over a certain time period
        if(mod(ii,intInd)==0)                   %...then only update the perceived BgX after that time period
            currentBgX = mean(bgX(ii-intInd+1 : ii));   %...using average bgX over integration time
            currentBgY = mean(bgY(ii-intInd+1 : ii));
        else
            currentBgX = perceivedBgX(ii-1);            %if not time to update then don't change perceivedBgX
            currentBgY = perceivedBgY(ii-1);
        end
    end
    
    if(processNoiseType == 4)                   %if doing smooth version of above
        if(ii >= intInd)
            fullCurrentBgX = mean(bgX(ii-intInd+1 : ii));                       %...take bg x component from above
            desiredDiff = (1/intInd) * (fullCurrentBgX - perceivedBgX(ii-1));   %...and make it only 1/intInd different from perceivedBgX than it currently is
            currentBgX = perceivedBgX(ii-1) + desiredDiff;
            fullCurrentBgY = mean(bgY(ii-intInd+1 : ii));                       %repeat with y component
            desiredDiff = (1/intInd) * (fullCurrentBgY - perceivedBgY(ii-1));   
            currentBgY = perceivedBgY(ii-1) + desiredDiff;
        end
    end
    
    perceivedBgX(ii) = perceivedBgX(ii-1) + k_B * (currentBgX - perceivedBgX(ii-1));     %apply third kalman equation to get estimated background direction
    perceivedBgY(ii) = perceivedBgY(ii-1) + k_B * (currentBgY - perceivedBgY(ii-1));
end
%convert components back to direction
perceivedBgDir = atan2(perceivedBgY, perceivedBgX);
if (fixNegBg == 'y')
    perceivedBgDir = perceivedBgDir + 2*pi * (perceivedBgDir < -pi/2);
end


%---plot data along with model background estimation---
%obj direction
figure(2)
plot(shortTime, rad2deg(objDir), ':r')
hold on

%bg direction
plot(shortTime, rad2deg(bgDir), ':b')
plot(shortTime, rad2deg(perceivedBgDir), '-b')
legend('object data', 'bground data', 'bg estimation');
hold off
drawnow;

%---now set perceived background direction as background direction 'Hat'---
bgDirHat = perceivedBgDir;
bgXHat = perceivedBgX;


%==============================time delays=================================

%----------------------background time delay, tau_bg-----------------------

%---figure out approximate time delay between features in actual and perceived background---
%(due to lag introduced by using Kalman/Bayes equations above)
tauIndMax = sum(time < maxDelta_t);     %max time lag index
normCorr = zeros(1,tauIndMax);          %to hold normalized cross correlation values calculated below
for(ii = 1:tauIndMax)
    
    x = bgDir(1:end-ii+1);
    y = bgDirHat(ii:end);
    normCorr(ii) = sum( (x - mean(x)) .* (y - mean(y)) ) / sqrt( sum( (x - mean(x)).^2) * sum( (y - mean(y)).^2) );
    
end

figure(13)
plot(time(1:tauIndMax), normCorr);
title('xcorr: bg and perceived bg');
drawnow;

%get position of maximum of cross correlation
[m, bgDelta_ind] = max(normCorr);
tau_bg = time(bgDelta_ind)


%----------------------target/bground time delays--------------------------

%---find lag between RAW target and RAW background i.e. "total" lag---
normCorr = zeros(1,tauIndMax);          %to hold normalized cross correlation values calculated below
for(ii = 1:tauIndMax)
    
    x = bgDir(1:end-ii+1);
    y = objDir(ii:end);
    normCorr(ii) = sum( (x - mean(x)) .* (y - mean(y)) ) / sqrt( sum( (x - mean(x)).^2) * sum( (y - mean(y)).^2) );
    
end

figure(12)
plot(time(1:tauIndMax), normCorr);
title('xcorr: raw bg and raw obj');
drawnow;

%get position of maximum of cross correlation
[m, rawInd] = max(normCorr);
tau_raw = time(rawInd)


%---find lag between RAW target and PERCEIVED background i.e. "action" lag---
%time remaining after subtracting background lag from the total lag
tau_action = (tau_raw - tau_bg)
tauInd_action = sum(time <= tau_action);            %time series index corresponding to this time lag

%compare with action delay from blob exp
tau_action_blob = actionLag


%---plot obj vs bg with new bg and incorporate time delay---
objDirFun = objDir(tauInd_action + 1 : end);
bgDirFun = bgDirHat(1 : end - tauInd_action);
binPlot;
title('bgHat + time delay scatter plot');
figure(30 + nPlot - 1)
title('bgHat + time delay');


%=========================target, stage 1==================================


%--------------------intended target change, a_T---------------------------

%---use method analagous to analyse_blob2---
%at the same time try different time delays to get the one that works best

normCorr = zeros(1,tauIndMax);          %to hold normalized cross correlation values calculated below
for ii = 1:tauIndMax
    
    goalX = [ objX(ii+1:end) ; objX(end)*ones(ii,1) ];     %assume goal action takes time so is represented by future x. NB fudge numbers at end to pad out vector
    
    yHat = objX - goalX;                            %this represents the current x relative to goal
    
    intendedX = objX;
    a = zeros(size(objX));                          %set up a
    a(1) = ( objX(3) - objX(1)) / 2;                %just to get the initial a same as average early change in the data
    for jj = 2:length(yHat)
        yHat(jj) = intendedX(jj-1) - goalX(jj-1);
        a(jj) = (1/(1+c))*a(jj-1) - (cPrime/(1+c))*yHat(jj);
        intendedX(jj) = intendedX(jj-1) + a(jj);
    end


    %look at normalised correlation between intended X (using iith time lag) and raw data, objX
    x = intendedX;
    y = objX;
    normCorr(ii) = sum( (x - mean(x)) .* (y - mean(y)) ) / sqrt( sum( (x - mean(x)).^2) * sum( (y - mean(y)).^2) );
    
end

figure(14)
plot(time(1:tauIndMax), normCorr);
title('xcorr: intendedX and objX');
drawnow;

%get position of maximum of cross correlation
[m, tauInd_actionSpring] = max(normCorr);
tau_actionSpring = time(tauInd_actionSpring)

%now use optimum time delay to get a_T (and associated intendedX)
goalX = [ objX(tauInd_actionSpring+1:end) ; objX(end)*ones(tauInd_actionSpring,1) ];     %assume goal action takes time so is represented by future x. NB fudge numbers at end to pad out vector

yHat = objX - goalX;                            %this represents the current x relative to goal

intendedX = objX;
a = zeros(size(objX));                          %set up a
a(1) = ( objX(3) - objX(1)) / 2;                %just to get the initial a same as average early change in the data
for jj = 2:length(yHat)
    yHat(jj) = intendedX(jj-1) - goalX(jj-1);
    a(jj) = (1/(1+c))*a(jj-1) - (cPrime/(1+c))*yHat(jj);
    intendedX(jj) = intendedX(jj-1) + a(jj);
end


%plot to check that it looks good
figure(3)
plot(shortTime, objX, ':r', shortTime, smooth(objX,20), '-r', shortTime, intendedX, '-k', shortTime, yHat, '-g', [1,shortTime(end)], [0,0], '--k')
legend('original target x data', 'smoothed version', 'model intended x data', 'model perceived x deviation')

   


%----------------------------target noise----------------------------------


%---unintended noise in data, alpha_T---
alpha_T = zeros(size(a));
alpha_T(2:end) = objX(2:end) - objX(1:end-1) - a(2:end);                %rearranging target equation 1 
alphaSigmaT = sqrt(var(alpha_T))

%---observer noise, omega_T---
observerSigmaT = observerSigmaB                                         %use same sigma as for background

%---"kalman gain", k_T---
k_T = alphaSigmaT^2 / (alphaSigmaT^2 + observerSigmaT^2)                %how much trust to put in non-intended action in the data. Simple Kalman gain eq'n using Baye's Formula and assuming noise is constant


%---------------------------target prediction------------------------------

%---apply Kalman gain to calculate model brain's estimated object directions---
perceivedObjX = zeros(size(bgXHat));    %set up vector
perceivedObjX(1) = objX(1);             %...and first value

for ii = 2:length(objX)
    
    %assuming it has knowledge of movement made by observer (via feedback)
    perceivedObjX(ii) = perceivedObjX(ii-1) + a(ii) + k_T * alpha_T(ii);      %apply third kalman equation to get estimated background direction
end
perceivedObjDir = abs(acos(perceivedObjX));

%---add this to plot---
figure(2)
hold on
plot(shortTime, rad2deg(perceivedObjDir), '-r');
legend('object data', 'bground data', 'bg estimation', 'object estimation');
hold off

%---now set stage 1 perceived object direction as objDirHat---
%(just saves a bit of confusion later)
objDirHat = perceivedObjDir;
objXHat = perceivedObjX;


objDirFun = objDirHat;
bgDirFun = bgDirHat;
binPlot;
title('bgHat and objHat scatter plot');
figure(30 + nPlot - 1)
title('bgHat and objHat');


%================================STAGE 2===================================
%==========================================================================


%===========================target, stage 2================================

%perceived target deviation, y, already estimated in algorithms above (as well as intendedX and a)
%...BUT, let's redo based on PERCEIVED x as this is all that is available to second stage

normCorr = zeros(1,tauIndMax);          %to hold normalized cross correlation values calculated below
for ii = 1:tauIndMax
    
    goalX = [ objXHat(ii+1:end) ; objXHat(end)*ones(ii,1) ];    %assume goal action takes time so is represented by future x. NB fudge numbers at end to pad out vector
    
    yHat = objXHat - goalX;                                     %this represents the current x relative to goal
    
    intendedX = objX;
    a = zeros(size(objX));                                      %set up a
    a(1) = ( objXHat(3) - objXHat(1)) / 2;                      %just to get the initial a same as average early change in the data
    for jj = 2:length(yHat)
        yHat(jj) = intendedX(jj-1) - goalX(jj-1);
        a(jj) = (1/(1+c))*a(jj-1) - (cPrime/(1+c))*yHat(jj);
        intendedX(jj) = intendedX(jj-1) + a(jj);
    end


    %look at normalised correlation between intended X (using iith time lag) and raw data, objX
    x = intendedX;
    y = objXHat;
    normCorr(ii) = sum( (x - mean(x)) .* (y - mean(y)) ) / sqrt( sum( (x - mean(x)).^2) * sum( (y - mean(y)).^2) );
    
end

figure(15)
plot(time(1:tauIndMax), normCorr);
title('xcorr: intendedX and objXHat');
drawnow;

%get position of maximum of cross correlation
[m, tauInd_actionSpring2] = max(normCorr);
tau_actionSpring2 = time(tauInd_actionSpring2)

%now use optimum time delay to get a_T (and associated intendedX)
goalX = [ objXHat(tauInd_actionSpring2+1:end) ; objXHat(end)*ones(tauInd_actionSpring2,1) ];     %assume goal action takes time so is represented by future x. NB fudge numbers at end to pad out vector

yHat = objXHat - goalX;                                 %this represents the current x relative to goal

intendedX = objX;
a = zeros(size(objX));                                  %set up a
a(1) = ( objXHat(3) - objXHat(1)) / 2;                  %just to get the initial a same as average early change in the data
for jj = 2:length(yHat)
    yHat(jj) = intendedX(jj-1) - goalX(jj-1);
    a(jj) = (1/(1+c))*a(jj-1) - (cPrime/(1+c))*yHat(jj);
    intendedX(jj) = intendedX(jj-1) + a(jj);
end


%plot to check that it looks good
figure(3)
hold on
plot(shortTime, intendedX, '--k', shortTime, yHat, '--g')
legend('original target x data', 'smoothed version (not used)', 'model intended x data 1', 'model perceived x deviation 1', 'model intended x data 2', 'model perceived x deviation 2')
hold off


%=========================Plot final results===============================

%-------------remove "errors" due to continuous tracking-------------------
%...by creating a new obj data set that has perceptual deviations from zero removed
%NB we are not artificially shifting bg relative to obj in time; the deviations capture the time lag errors and are removed.

objXIdeal = objXHat - yHat;
objDirIdeal = acos(objXIdeal);

figure(4)
plot(shortTime, rad2deg(objDir), ':r', shortTime, rad2deg(bgDir), ':b', shortTime, rad2deg(bgDirHat), '-b', shortTime, rad2deg(objDirIdeal), '-m')
legend('object data', 'bground data', 'bg estimation', 'ideal obj data');
drawnow;

objDirFun = objDirIdeal;
bgDirFun = bgDirHat;
[beta, bias] = binPlot(1);
title('bgHat and ideal obj scatter plot');
figure(30 + nPlot - 1)
title('bgHat and ideal obj');

%--------------finally, account for any remaining time lags----------------
%...that have not been captured by uncertain bg perception and action system

for ii = 1:tauIndMax
    
    x = bgDirHat(1:end-ii+1);
    y = objDirIdeal(ii:end);
    normCorr(ii) = sum( (x - mean(x)) .* (y - mean(y)) ) / sqrt( sum( (x - mean(x)).^2) * sum( (y - mean(y)).^2) );
    
end

figure(16)
plot(time(1:tauIndMax), normCorr);
title('xcorr: bgHat and objIdeal');
drawnow;

%get position of maximum of cross correlation
[m, finalInd] = max(normCorr);
if(finalInd == 0)                                               %if there is no peak beyond t = 0, then
    remaining = rawInd - bgDelta_ind - tauInd_actionSpring;     %use the subtraction method to find finalInd
    finalInd = remaining * (remaining > 0);                     %making sure it gives a positive number
end
tau_final = time(finalInd)
tau_total = tau_bg + tau_actionSpring2 + tau_final
tau_raw

alignedObjDirIdeal = objDirIdeal(finalInd+1:end);
alignedBgDirHat = bgDirHat(1:end-finalInd);

figure(5)
plot(shortTime, rad2deg(objDir), ':r', shortTime, rad2deg(bgDir), ':b', shortTime(1:length(alignedBgDirHat)), rad2deg(alignedBgDirHat), '-b',...
    shortTime(1:length(alignedBgDirHat)), rad2deg(alignedObjDirIdeal), '-m',...
    shortTime(1:length(alignedBgDirHat)), rad2deg(acos(beta*cos(alignedBgDirHat)) + bias), 'g-',...
    shortTime(1:length(alignedBgDirHat)), rad2deg(acos(beta*cos(alignedBgDirHat))), 'g--')
legend('object data', 'bground data', 'bg estimation', 'ideal obj data', 'model obj data', 'model obj no bias');
drawnow;

objDirFun = alignedObjDirIdeal;
bgDirFun = alignedBgDirHat;
binPlot(1);
title('bgHat and aligned ideal obj scatter plot');
figure(30 + nPlot - 1)
title('bgHat and aligned ideal obj');


%---------remove adaptation effects----------
if(removeAdaptation)
    removeFinalStep = input('remove final analysis step (check fig 16)? y/n: ', 's');
    if(removeFinalStep == 'y')
        objDirFun = objDirIdeal(1:length(alignedBgDirHat));
    else
        objDirFun = alignedObjDirIdeal;
    end
    bgDirFun = alignedBgDirHat;
    
    if(optimiseAdaptFactor)
        vars0 = adaptFactor;            %use above rough guesses as initial values
        [vars,fval,exitflag] = fminsearch(@removeAdaptationFun, vars0);
        %new adaptation factor
        adaptFactor = vars(1)
    end
    
    unadaptedObjX = cos(objDirFun);
    unadaptedObjY = sin(objDirFun);
    for ii = 2: length(objDirFun)
        if(adaptMethod == 1)
            unadaptedObjX(ii) = cos(objDirFun(ii)) - adaptFactor*sum( cos(objDirFun(1:ii)) );      %constant applied to all previous obj X values
        else
            unadaptedObjX(ii) = cos(objDirFun(ii)) - sum( adaptFactor * exp( (shortTime(1:ii)-shortTime(ii))/17 ) .* cos(objDirFun(1:ii)) );    %decaying exp applied to all previous obj X values following (Hoffman et al, 1999)
        end
    end
    
    newAlignedObjDirIdeal = atan2(real(unadaptedObjY), real(unadaptedObjX));
    
    figure(6)
    plot(shortTime, rad2deg(objDir), ':r', shortTime, rad2deg(bgDir), ':b', shortTime(1:length(alignedBgDirHat)), rad2deg(alignedBgDirHat), '-b',...
        shortTime(1:length(alignedBgDirHat)), rad2deg(alignedObjDirIdeal), '-m',...
        shortTime(1:length(alignedBgDirHat)), rad2deg(newAlignedObjDirIdeal), 'r-')
    legend('object data', 'bground data', 'bg estimation', 'ideal obj data', 'unadapted ideal obj data');
    drawnow;
    
    objDirFun = newAlignedObjDirIdeal;
    bgDirFun = alignedBgDirHat;
    binPlot(1);
    title('bgHat and unadapted aligned ideal obj scatter plot');
    figure(30 + nPlot - 1)
    title('bgHat and unadapted aligned ideal obj');
end


%===============================FUNCTIONS==================================
%==========================================================================


%======================obj vs bg bin plot function=========================

function [beta, bias] = binPlot(useFMinSearch)

%---global variables---
global objDirFun
global bgDirFun
global zeroSpread
global useDataBgBins
global binSize
global nPlot
global includeModel


%---set up some variables---
if(nargin<1)
    useFMinSearch = 0;  %default to not using fminsearch
end
nPlot = nPlot + 2;      %number of plots this function will have produced by the end of this function call

%---calculate bias in vertical perception---
bias = mean( objDirFun(bgDirFun > (pi/2 - zeroSpread)) ) - pi/2;    %use this simple approach unless using fminsearch to interpolate bias
if(isnan(bias)) bias = 0; end

%---calculate beta value---
beta = mean(cos(objDirFun - bias)) / mean(cos(bgDirFun));      %very general calculation of beta. fminsearch a more sophisticated approach

%---set up background direction bins---
if(useDataBgBins)
    binBgDir = unique(bgDir);     %vector of background direction bin centre values. Use unique values in bgDir vector
    binSize = (max(binBgDir) - min(binBgDir)) / (length(binBgDir) - 1);       %just needed to make the calculations below work.
else
    minBg = min(bgDirFun);
    maxBg = max(bgDirFun);
    firstBin = floor(minBg/binSize) * binSize;  %value of smallest bin
    binBgDir = firstBin + binSize/2 : binSize : maxBg + binSize - 0.0000001 + binSize/2;  %vector of background direction bin centre values
end
binObjDir = zeros(size(binBgDir));      %this will contain the averages of object directions for each background bin
binObjSpread = zeros(size(binBgDir));   %this will contain a measure of the spread in these directions

%---get average and spread of corresponding object directions---
for jj = 1 : length(binBgDir)
    inds = (bgDirFun >= binBgDir(jj) - binSize/2)  &  (bgDirFun < binBgDir(jj) + binSize/2);    %indeces of bg data points that lie within current bin
    corObjDirs = objDirFun(inds);                           %corresponding object directions
    binObjDir(jj) = mean(corObjDirs);                       %average of those directions
    binObjSpread(jj) = std(corObjDirs);                     %standard deviation of those directions
end


%---plot objDirs against bgDirs---
figure(30 + nPlot - 1)
%convert to Kassie Style
binBgDir_plot = pi/2 - binBgDir;
binObjDir_plot = pi/2 - binObjDir;
%do the plotting
errorbar(rad2deg(binBgDir_plot), rad2deg(binObjDir_plot), rad2deg(binObjSpread));
drawnow
title(['Bin Plot ', num2str(nPlot)]);
xlabel('Background Direction');
ylabel('Object direction');

bin_plot_data = [real(binBgDir_plot)', real(binObjDir_plot)', binObjSpread']*180/pi

%---use fminsearch to fit model---
if(useFMinSearch)
    vars0 = [bias,beta];            %use above rough guesses as initial values
    [vars,fval,exitflag] = fminsearch(@modelFittingFun, vars0);
    %new bias and beta
    bias = vars(1);
    beta = vars(2);
end

%---add info to plot---
txt = {['beta = ', num2str(beta)], ['mean spread = ', num2str(rad2deg(mean(binObjSpread(~isnan(binObjSpread)))))], ['bias = ', num2str(-rad2deg(bias))], ...
    ['used fminsearch = ', num2str(useFMinSearch)]};
xL = xlim;  %x-axis limits for placement of text
yL = ylim;
text(xL(1)+2,yL(2)-10,txt);

%---add model to plot---
if(includeModel)
    modelObjDirFun = acos( beta * cos(bgDirFun) ) + bias;   %calculate model object direction    
    modelObjDirFun_plot = pi/2 - modelObjDirFun;            %convert to kassie style
    bgDirFun_plot = pi/2 - bgDirFun;
    hold on
    plot(rad2deg(bgDirFun_plot), rad2deg(modelObjDirFun_plot), '-r');
    hold off
    diffToModel = sum( objDirFun - modelObjDirFun ).^2 / length(objDirFun);
    txt = ['deviation from model = ', num2str(rad2deg(diffToModel))];
    text(xL(1)+2, yL(2) - 18, txt);
end

%do scatter plot of results
figure(30 + nPlot)
objDirFun_plot = pi/2 - objDirFun;    %convert to kassie style
bgDirFun_plot = pi/2 - bgDirFun;
scatter(rad2deg(bgDirFun_plot), rad2deg(objDirFun_plot), '.')

%incude average
[bgDirOrdered, orderInds] = sort(bgDirFun);
objDirOrdered = objDirFun(orderInds);
meanObjDir = smooth(objDirOrdered, 100);
bgDirOrdered_plot = pi/2 - bgDirOrdered;
meanObjDir_plot = pi/2 - meanObjDir;
hold on
plot(rad2deg(bgDirOrdered_plot), rad2deg(meanObjDir_plot))
hold off


end


function E = modelFittingFun(vars)

global objDirFun
global bgDirFun

bias = vars(1);
beta = vars(2);

modelObjDir = acos( beta * cos(bgDirFun) ) + bias;     

E = sum( (modelObjDir - objDirFun).^2 );

end


function E = removeAdaptationFun(vars)

global shortTime
global objDirFun
global bgDirFun
global adaptMethod

lambda = vars(1);                   %factor we are trying to optimise
unadaptedObjX = cos(objDirFun);     %set the size and first value of unadapted version of obj x values

for ii = 2: length(objDirFun)
    if(adaptMethod == 1)
        unadaptedObjX(ii) = cos(objDirFun(ii)) - lambda*sum( cos(objDirFun(1:ii)) );      %constant applied to all previous obj X values
    else
        unadaptedObjX(ii) = cos(objDirFun(ii)) - sum( lambda * exp( (shortTime(1:ii)-shortTime(ii))/17 ) .* cos(objDirFun(1:ii)) );    %decaying exp applied to all previous obj X values following (Hoffman et al, 1999)
    end
end

%method 1: minimise mag of y-intercept for line of best fit through data       <--- comment out this secion if want to use method 2
meanO = mean(unadaptedObjX);
meanB = mean(cos(bgDirFun));
E = ( meanO - ( sum((unadaptedObjX-meanO).*(cos(bgDirFun)-meanB)) / sum((cos(bgDirFun)-meanB).^2) ) * meanB - deg2rad(0) )^2;   %NB in last term can add a bias if desired

% %method 2: make objX data close to bgX data in the area where bgX is close to zero         <--- comment out this section if want to use method 1
% E = sum( gaussmf(cos(bgDirFun),[0.05, 0]) .* (cos(bgDirFun) - unadaptedObjX).^2  ); %aim here is to get "unadapted" x comps of obj nearer to x comps of bg if bg x comps are close to zero

end
