# Supplementary material for: Target motion misjudgments reflect a misperception of the background; revealed using continuous psychophysics
Source: Iperception. 2023 Dec 21;14(6):20416695231214439. doi: 10.1177/20416695231214439 (PMC11046177; doi:10.1177/20416695231214439)
Supplement: sj-m-3-ipe-10.1177_20416695231214439 - Supplemental material for Target motion misjudgments reflect a misperception of the background; revealed using continuous psychophysics [file sj-m-3-ipe-10.1177_20416695231214439.m]

%==========================Notes===========================================
%
%Analyse data from "blob" experiment; designed to find 
%1. Time lag between change in target and change in user output
%2. Sensory noise (diff between final user output and actual target for each step)
%3. Damped spring action model constants
%4. Action variance estimates (action and action noise)
%
%If import blob txt data file as column vectors you should have all the
%variables you need in your workspace to run this script.
%==========================================================================


%===========================variables======================================

polarPlot = 0;          %1 = plot on polar axes, 0 = cartesian. Figure 1 only.
maxDelta_t = 10;        %limit of search for lag between background and object direction in seconds
ignoreFirst = 10;       %ignore first ignoreFirst seconds of data (assuming participant takes this long to figure out what is happening)
removeFirst = 4;        %remove first how many seconds of data AFTER EACH BG TRANSITION?  (make sure it is less than the time spend at each bg direction)                     
                        %this is for figuring out observer's estimation of target direction
flatSpotSize = 5;       %length criteria in number of data points for "flat spots" in observer data                        
useDataBgBins = 1;      %instead of using defined bins, place bins at bg values present in the data. 1 = yes, 0 = no. Do this if bg directions are relatively sparse
fftComps = 16;          %number of fft components to use to produce smooth objX data for action model
dontUse = 30;           %cut off this many data points from ends of smoothed data due to spurious nature of ends when using fft
c = 0.01;               %initial value for damping constant for action model


%global variables for use in functions
global y
global expData

%=========================set up data======================================
%---get names of data vectors---
if(exist('Time','var'))
    time = Time; 
else
    time = input('Name of vector containing time info: ');
end
if(exist('ObjectDirection','var'))
    objDir = ObjectDirection; 
else
    objDir = input('Name of vector containing object directions: ');
end
if(exist('BackgroundDirection','var'))      %<--- NB BackgroundDirection is actually blob position for this exp
    bgDir = BackgroundDirection; 
else
    bgDir = input('Name of vector containing background directions: ');
end


%=================clean up data a little bit===============================

%---set start time = 0---
time = time - time(1);      %subtract start time


%---plot raw data---
figure(1)
if(polarPlot)
    polarplot(objDir, time, ':r', bgDir, time, ':b')
else
    plot(time, rad2deg(objDir), ':r', time, rad2deg(bgDir), ':b')
end
legend('Object Direction', 'Background Direction');

%---take abs value of data if requested---
doAbsObj = 'n'; %input('Use absolute value of object motion? (y/n): ', 's');
doAbsBg = 'n'; %input('Use absolute value of background motion? (y/n): ', 's');
if(doAbsObj == 'y')
    objDir = abs(objDir);
end
if(doAbsBg == 'y')
    bgDir = abs(bgDir);
end

%---plot new data---
figure(1)
if(polarPlot)
    polarplot(objDir, time, '-r', bgDir, time, '-b')
else
    plot(time, objDir, '-r', time, bgDir, '-b')
end
hold off

%---drop first ignoreFirst seconds of data---
useInds = time > ignoreFirst;    %what elements of time vector are bigger than ignoreFirst?
objDir = objDir(useInds);
bgDir = bgDir(useInds);
shortTime = time(useInds);

%---plot culled data---
figure(1)
if(polarPlot)
    polarplot(objDir, shortTime, '-r', bgDir, shortTime, '-b')
else
    plot(shortTime, objDir, '-r', shortTime, bgDir, '-b')
end


%============find time lag between target change and user change===========

%find places where target changes and where observer changes in response
bgChangeInds = find(bgDir(2:end)-bgDir(1:end-1));           %find indeces of times when bgDir changes
objChangeInds = zeros(size(bgChangeInds));                  %this will contain places where obj changes after each bg change
deltaObj = objDir(2:end)-objDir(1:end-1);

for ii = 1:length(bgChangeInds)
    objChangeInds(ii) = find(deltaObj(bgChangeInds(ii):end),1) + bgChangeInds(ii) - 1;     %find first time anything changes in the user data after the obj changes
end
oldObjChangeInds = objChangeInds;       %just making a copy because this vector may get changed below

%plot to check for any problems
figure(2)
plot(shortTime, objDir, '-r', shortTime, bgDir, '-b', shortTime(objChangeInds), objDir(objChangeInds), 'or', shortTime(bgChangeInds), bgDir(bgChangeInds), 'ob')
%label points
for ii = 1 : length(objChangeInds)
    stringNum = num2str(ii);                %prepare label
    dx = 0.5; dy = 0.02;                    %offset for label
    text(shortTime(objChangeInds(ii)) + dx, objDir(objChangeInds(ii)) + dy, stringNum);
end

%remove any points that are problematic i.e. where user output (object) is in motion when blob (background) step occurs
removeSome = input('remove any points? (y/n): ', 's') == 'y';
if removeSome
    removeThese = input('which one/s? (enter single number or set of numbers in square brackets): ');
    bgChangeInds(removeThese) = [];
    objChangeInds(removeThese) = [];
end

%calculate lag between target and observer change
actionLagInd = round( mean(objChangeInds - bgChangeInds) );
actionLag = time(actionLagInd)


%============calculate sensory noise (observer error)======================

%remove observer info during removeFirst seconds after each background shift
changeInds = find(bgDir(2:end)-bgDir(1:end-1));           %find indeces of times when bgDir changes
discardTimeInd = sum(time<removeFirst);
discardIndsMat = ones(discardTimeInd,1)*changeInds' + (0:discardTimeInd-1)'*ones(1,length(changeInds));
discardInds = discardIndsMat(:);
keepInds = setdiff(1:length(bgDir),discardInds);
trimmedBgDir = bgDir(keepInds);
trimmedObjDir = objDir(keepInds);

trimmedBgX = cos(trimmedBgDir);
trimmedObjX = cos(trimmedObjDir);

observerError = trimmedBgX - trimmedObjX;
sensoryXVar = std(observerError)^2            %NB this is variance in x component of direction as is typically required.


%==========calculate damped spring model constants, c and cPrime===========

%---create zHat; difference between observer directions and the directions to which observer seems to aspire---

%assume end points for each step are directions to which observer aspires
objInds = [oldObjChangeInds;length(objDir)];        %indeces of times when objDir changes (after bg change) AND the index of the end of objDir vector
steppedObjDir = zeros(size(objDir));                %will contain "stepped" obj directions representing averages of end points before each obj change
for ii = 1:length(objInds)-1
    aspireDir = mean( objDir( objInds(ii)+discardTimeInd-10 : objInds(ii+1) ) );                  %average obj directions, ignoring discarded data points from above. NB -10 is a fudge factor, can remove if problematic
    steppedObjDir( objInds(ii)*(ii>1)+1 : objInds(ii+1) ) = aspireDir * ones( objInds(ii+1)-objInds(ii)*(ii>1), 1);    %set obj direction to this value for each step (first step starts at 1 though)
end

%calculate zHat
steppedObjX = cos(steppedObjDir);
objX = cos(objDir);
zHat = objX - steppedObjX;

%plot
figure(3)
plot(shortTime, objDir, '-r', shortTime, bgDir, '-b', shortTime, steppedObjDir, '-g', shortTime, zHat, '-g')

%---take a look at what the average step looks like---
objInds2 = [objInds(2:end);length(objDir)];                                     %making a variable I can use later. indeces of latter ends of steps.
maxStepLength = max( objInds2 - objInds - 1 );                                  %find length of biggest step
allObjSteps = zeros(length(objInds), maxStepLength);                            %matrix to contain all steps
for ii = 1:length(objInds)
    allObjSteps(ii,1:(objInds2(ii)-objInds(ii))) = zHat( objInds(ii) + 1 : objInds2(ii) )';  %put each zHat step into each row
end
if removeSome
    for ii = 1:length(removeThese)
        allObjSteps(removeThese(ii)-ii+1,:) = [];                               %get rid of steps that were removed by user as they don't start in the right place
    end
end
normAllObjSteps = zeros(size(allObjSteps));
for ii = 1:size(allObjSteps,1)
    normAllObjSteps(ii,:) = allObjSteps(ii,:) * sign(allObjSteps(ii,1)); %(1/allObjSteps(ii,1));          %normalise by having them all start at 1 (inc. flip over if upside down)
    if isnan(normAllObjSteps(ii,1))
        normAllObjSteps(ii,:) = [];                                             %remove point if normalising resuslt in NaN
    end
end

%plot
figure(5)
plot( 1:size(allObjSteps,2), allObjSteps )
figure(6)
plot( 1:size(allObjSteps,2), normAllObjSteps, 1:size(allObjSteps,2), mean(normAllObjSteps), '*k' )


%---calculate c and cPrime---

%first get data to fit variables to
y = mean(normAllObjSteps) / mean(normAllObjSteps(:,1));                         %normalise so that first value is 1
ySmooth = smoothdata(y, 'gaussian', 10);                                        %smoothed version for creating non-erratic actions
a = [y(2) - y(1), ySmooth(2:end) - ySmooth(1:end-1)];                           %change in these values. Padded with a copy of the first value at the start (ie assuming no acceleration)
da = [a(2)-a(1), a(2:end) - a(1:end-1)];                                        %change in the change. Padded with a copy of the first value at the start

%use fminsearch
c = 0.2;                    %initial value 
cPrime = 0.02;              %initial value           
x0 = [c,cPrime];            %use above guesses as initial values
[x,fval,exitflag] = fminsearch(@energyFun, x0);

c = x(1)
cPrime = x(2)

%check that c and cPrime make sense - generate yHat from actions making up y
yHat = y;                   %just to get initial values right
for ii = 3:length(y)  
    yHat(ii) = -(1/cPrime)*da(ii) - (c/cPrime)*a(ii);
end

%check in a second way that they make sense - insert variables into damped spring eq'n
t = 1:length(y);
yHat2 = exp(-c*t/4) .* cos(sqrt(cPrime - c^2/4)*t);

%check in a third way that they make sense - generate actions from initial y (this is what c and cPrime were optimised to do in energyFun)
yHat3 = y;
aHat3 = a;
for ii = 2:length(y)  
    aHat3(ii) = (1/(1+c))*aHat3(ii-1) - (cPrime/(1+c))*yHat3(ii-1);
    yHat3(ii) = yHat3(ii-1) + aHat3(ii);
end

%plot results
figure(10)
plot( 1:length(y), y, '-k', 1:length(y), yHat, '-g', 1:length(y), smoothdata(yHat, 'gaussian', 23), '-r', 1:length(y), yHat3, '--g', 1:length(y), yHat3, '-m' )
legend('average step data y', 'yHat from a (from y)', 'smoothed version', 'damped spring fit', 'a from initial y')


%=================attempt to recreate data from model======================

modelObjX = steppedObjX;        %initialise vector representing model predictions of observer actions
for ii = 1:length(objInds)-1
    if ii==1
        disp = objX(1) - steppedObjX(1);                                    %don't have pre-step position for first step. See below for explanation of subtraction
    else
        disp = steppedObjX(objInds(ii)) - steppedObjX(objInds(ii)+1);       %initialise disp(lacement) to distance from pre-step position to post-step position
    end
    act = objX(objInds(ii)+1) - objX(objInds(ii));                      %initialise act(ion) to action the observer is actually about to make **<-- is this OK?
    for jj = objInds(ii)+1 : objInds(ii+1)
        act = (1/(1+c))*act - (cPrime/(1+c))*disp;                      %update act(ion) according to spring model
        disp = disp + act;                                              %...and update displacement according to action
        modelObjX(jj) = steppedObjX(objInds(ii)+1) + disp;              %add displacement back onto post-step position
    end
end

figure(11)
plot( 1:length(objX), objX, '-r', 1:length(objX), steppedObjX, '-g', 1:length(objX), modelObjX, '-k')
legend('original data x component', 'stepped version', 'model prediction of data')


%=======================get estimate of action noise=======================
a = modelObjX(2:end) - modelObjX(1:end-1);
alpha = (objX(2:end) - objX(1:end-1)) - a;

varA = std(a)^2;
varAlpha = std(alpha)^2;
kAction = varA / (varA + varAlpha)

figure(12)
subplot(1,2,1)
histogram(a,50)
title('a')
subplot(1,2,2)
histogram(alpha,50)
title('alpha')

%==============================save results================================
sv = input('save variables? (y/n): ', 's') == 'y';
if sv
    fileName = input('file name: ', 's');
    save(fileName, 'actionLag', 'sensoryXVar', 'c', 'cPrime', 'kAction');
end
    


%==========================================================================
%==========================energy function=================================
function E = energyFun(x)
    global y
    c = x(1);
    cPrime = x(2);
    a = [y(2) - y(1), y(2:end) - y(1:end-1)];               %just getting initial value and length of vector right (only use a(1) below)
    yHat = y;                                               %same here
    
    for ii = 2:length(y)  
        a(ii) = (1/(1+c))*a(ii-1) - (cPrime/(1+c))*yHat(ii-1);
        yHat(ii) = yHat(ii-1) + a(ii);
    end
    
    E = sum( (yHat - y).^2 );              
end
